# Supplementary material for: Modelling Identity Disturbance: A Network Analysis of the Personality Structure Questionnaire (PSQ)
Source: Int J Environ Res Public Health. 2022 Oct 24;19(21):13793. doi: 10.3390/ijerph192113793 (PMC9656866; doi:10.3390/ijerph192113793)
Supplement: Supplementary file 1 [file ijerph-19-13793-s001.zip]

Archive with 1 entries (1 files):
- ijerph-1934043-supplementary.pdf
